# Supplementary material for: Plasmodium berghei K13 Mutations Mediate In Vivo Artemisinin Resistance That Is Reversed by Proteasome Inhibition
Source: mBio. 2020 Nov 10;11(6):e02312-20. doi: 10.1128/mBio.02312-20 (PMC7667033; doi:10.1128/mBio.02312-20)
Supplement: TABLE S1 [file mBio.02312-20-st001.xlsx]

## Sheet: Sheet1
Table S1. Plasmids, generated lines, transfection efficiencies and outcome genotypes.
Plasmid ID	sgRNA primer pair	Target gene	Parent line	Outcome line ID	RFLP expected fragment sizes	~ RFLP efficiency	Outcome line genotype
pG963	GU5206 + GU5207	UBP-1	1804cl1	G1980	SnaBI RFLP 632, 314bp	34.5% wild-type, 65.5% mutant	V2721F positive, SnaBI & PAMs positive
pG983	GU5296 + GU5297	K13	1804cl1	G1957	SpeI RFLP 803, 308bp	1.7% wild-type, 98.3% mutant	F458I, SpeI/PAMs positive
pG984	GU5287 + GU5288	K13	1804cl1	G1979	BtsCI RFLP 714, 397bp	6.1% wild-type, 94.0% mutant	Y505H, BtsCI, PAMs positive
pG1004	GU5282 + GU5283	K13	1804cl1	G2022	BstUI RFLP 701, 410bp	86.6% wild-type, 13.4% mutant	C592Y negative, BstUI & PAMs positive
pG1004	GU5282 + GU5283	K13	1804cl1	G2023	BstUI RFLP 701, 410bp	81.5% wild-type, 18.5% mutant	C592Y negative, BstUI & PAMs positive
pG1005	GU5274 + GU5275	K13	1804cl1	G2024	BtsCI RFLP 582, 529bp	92.3% wild-type, 7.7% mutant	I555T negative, BtsCI & PAMs positive
pG1006	GU5274 + GU5275	K13	1804cl1	G2025	BtsCI RFLP 582, 529bp	70.0% wild-type, 30.0% mutant	R551T positive, BtsCI & PAMs positive
pG1008	GU5287 + GU5288	K13	1804cl1	G1989	BtsCI RFLP 714, 397bp	2.1% wild-type, 97.9% mutant	M488I, BtsCI, PAMs positive
pG1010	GU5458 + GU5459	K13	1804cl1	G2042	BstUI RFLP 701, 410bp	99.9% wild-type, 0.1% mutant	C592Y negative, BstUI & PAMs positive
pG1011	GU5458 + GU5459	K13	1804cl1	G2043	BstUI RFLP 701, 410bp	97.4% wild-type, 2.6% mutant	C592Y negative, BstUI & PAMs positive
pG1012	GU5282 + GU5283	K13	1804cl1	G2044	BstUI RFLP 701, 410bp	91.9% wild-type, 8.1% mutant	C592Y negative, BstUI & PAMs positive
pG1013	GU5282 + GU5283	K13	1804cl1	G2045	BstUI RFLP 701, 410bp	5.5% wild-type, 94.5% mutant	C592C positive BstUI & PAMs positive
				G2022 AS 20 mg/kg	BstUI RFLP 701, 410bp	96.1% wild-type, 3.9% mutant	C592Y negative, BstUI & PAMs positive
				G2022 AS 64 mg/kg	BstUI RFLP 701, 410bp	97.3% wild-type, 2.7% mutant	C592Y negative , BstUI & PAMs positive
				G2023 AS 20 mg/kg	BstUI RFLP 701, 410bp	87.8% wild-type, 12.2% mutant	C592Y negative , BstUI & PAMs positive
				G2023 AS 64 mg/kg	BstUI RFLP 701, 410bp	97.1% wild-type, 2.9% mutant	C592Y negative , BstUI & PAMs positive
				G2024 AS 20 mg/kg	BtsCI RFLP 582, 529bp	81.5% wild-type, 18.5% mutant	I555T negative, BtsCI & PAMs positive
				G2024 AS 64 mg/kg	BtsCI RFLP 582, 529bp	88.2% wild-type, 11.8% mutant	I555T negative, BtsCI & PAMs positive
				G2025 AS 20 mg/kg	BtsCI RFLP 582, 529bp	50.3% wild-type, 49.7% mutant	R551T positive, BtsCI & PAMs positive
				G2025 AS 64 mg/kg	BtsCI RFLP 582, 529bp	0.2% wild-type, 99.8% mutant	R551T positive, BtsCI & PAMs positive
RFLP analysis of the bulk transfected parasites was carried out on PCR fragments amplified using diagnostic PCR primers exterior of the donor template; GU5300 + GU5301 (1,111bp) for K13 and GU5186 + GU4895 (946bp) for UBP-1.
