# Supplementary material for: Plasmodium berghei K13 Mutations Mediate In Vivo Artemisinin Resistance That Is Reversed by Proteasome Inhibition
Source: mBio. 2020 Nov 10;11(6):e02312-20. doi: 10.1128/mBio.02312-20 (PMC7667033; doi:10.1128/mBio.02312-20)
Supplement: TABLE S2 [file mBio.02312-20-st002.xlsx]

## Sheet: Sheet1
Table S2. List of primers used in the study and their descriptions.
Primer ID	Sequence (5'-3')	Description
GU5274	tattATTGTGGTATCACATCAAAT	K13 R551T I555T sgRNA forward primer with tatt Esp3I overhang
GU5275	aaacATTTGATGTGATACCACAAT	K13 R551T I555T sgRNA reverse complement primer with aaac Esp3I overhang
GU5276	GTGGTATCACATCCAATGGAACAATATAC	K13 forward primer introducing R551T (CG>AC), BtsCI restriction site (A>C), PAMs (G>A)
GU5277	GTATATTGTTCCATTGGATGTGATACCAC	Reverse complement of GU5276
GU5278	cgttaacGAAATCCACTAACCATACCTATACC	Forward primer for donor DNA (R551T, I555T, C592Y) amplification with HincII introducing sequence at 5' end
GU5279	cgttaacCCCTGAACTTCTAGCTTC	Reverse primer for donor DNA (R551T, I555T, F458I, M488I, Y505H) amplification with HincII introducing sequence at 5' end
GU5280	GTGGTATCACATCCAATGGACGAATATACTGTACTGGTGGT	K13 forward primer introducing I555T (T>C), BtsCI restriction site (A>C), PAMs (G>A)
GU5281	ACCACCAGTACAGTATATTCGTCCATTGGATGTGATACCAC	Reverse complement of GU5280
GU5282	tattACACATAGCGGAAGATCTCG	K13 C592Y 1st sgRNA forward primer with tatt Esp3I overhang
GU5283	aaacCGAGATCTTCCGCTATGTGT	K13 C592Y 1st reverse complement primer with tatt Esp3I overhang
GU5284	GTTAAATACACCGCGATCTTCCGCTATGTATGTAGC	K13 forward primer introducing C592Y (G>A), BstUI (A>C) restriction site, PAMs (C>A)
GU5285	GCTACATACATAGCGGAAGATCGCGGTGTATTTAAC	Reverse complement of GU5284
GU5286	cgttaacAACATCACCATTTTCACCTCCTG	Reverse primer for donor DNA, C592Y, amplification with HincII introducing sequence at 5' end
GU5287	tattGTACACATACGCCAGCATTGT	K13 M488I Y505H sgRNA forward primer with tatt Esp3I overhang
GU5288	aaacACAATGCTGGCGTATGTGTAC	K13 M488I Y505H sgRNA reverse complement primer with aaac Esp3I overhang
GU5289	TATAAGTCAACAATGCTGGCGGATGTGTACACCCATTTCAAC	K13 forward primer introducing M488I (G>T), BtsCI restriction site (T>G) PAMs (C>T)
GU5290	GTTGAAATGGGTGTACACATCCGCCAGCATTGTTGACTTATA	Reverse complement of GU5290
GU5291	cgttaacTGTAGGAGGAGCTCTTTTTGAAAC	Forward primer for donor DNA (F458I, M488I, Y505H) amplification with HincII introducing sequence at 5' end
GU5292	CTTTTTACATGTATTCGGTGG	K13 forward primer introducing Y505H (T>C)
GU5293	CCACCGAATACATGTAAAAAG	Reverse complement of GU5293
GU5294	TATAAGTCAACAATGCTGGCGGATGTGTACACCCATGTCAAC	K13 Y505H mutagenesis 2nd forward primer for introducing BtsCI restriction site (T>G), PAM mutating (C>T)
GU5295	GTTGACATGGGTGTACACATCCGCCAGCATTGTTGACTTATA	Reverse complement of GU5294
GU5296	tattAACCTCCAATAGAAAAAACT	K13 F458I sgRNA forward primer with tatt Esp3I overhang
GU5297	aaacAGTTTTTTCTATTGGAGGTT	K13 F458I sgRNA reverse complement primer with aaac Esp3I overhang
GU5298	CCATTCCCACTAGTTATTTCTATTGGAGGTTTT	K13 forward primer introducing F458I (T>A), PAMs and SpeI restriction site (T>A)
GU5299	AAAACCTCCAATAGAAATAACTAGTGGGAATGG	Reverse complement of GU5298
GU5300	TTGTAGATGCTAATATAGCAACTG	K13 mutagenesis forward diagnostic primer
GU5301	GGTGGACCAATTTGCCATTC	K13 mutagenesis reverse diagnostic primer
GU5458	tattATCAAAAGCTACACACATAG	K13 C592Y 2nd sgRNA forward primer with tatt Esp3I overhang
GU5459	aaacCTATGTGTGTAGCTTTTGAT	K13 C592Y 2nd sgRNA reverse complement primer with aaac Esp3I overhang
GU5460	TACCCCGCGATCTTCAGCTATGTATGTAGCTTTTG	K13 forward primer introducing C592Y TAT codon (G>A), BstUI restriction site (A>C), PAMs (C>A)
GU5461	CAAAAGCTACATACATAGCTGAAGATCGCGGGGTA	Reverse compliment of GU5460
GU5462	TACCCCGCGATCTTCAGCTATGTACGTAGCTTTTG	K13 forward primer introducing C592Y Y codon TAC (GT>AC), BstUI restriction site (A>C), PAMs (C>A)
GU5463	CAAAAGCTACGTACATAGCTGAAGATCGCGGGGTA	Reverse complement of GU5262
GU5464	GTTAAATACACCGCGATCTTCCGCTATGTACGTAGCT	K13 forward primer introducing C592Y Y codon TAC for 1st sgRNA (GT>AC), BstUI (A>C) restriction site, PAMs (C>A)
GU5465	AGCTACGTACATAGCGGAAGATCGCGGTGTATTTAAC	Reverse complement of GU5464
GU5466	GTTAAATACACCGCGATCTTCCGCTATGTGTGTAGCT	K13 forward primer, 1st sgRNA C592C control; only silent mutations BstUI (A>C), PAMs (C>A)
GU5467	AGCTACACACATAGCGGAAGATCGCGGTGTATTTAAC	Reverse complement of GU5466
