# Supplementary material for: Plasmodium berghei K13 Mutations Mediate In Vivo Artemisinin Resistance That Is Reversed by Proteasome Inhibition
Source: mBio. 2020 Nov 10;11(6):e02312-20. doi: 10.1128/mBio.02312-20 (PMC7667033; doi:10.1128/mBio.02312-20)
Supplement: TABLE S3 [file mBio.02312-20-st003.xlsx]

## Sheet: Sheet1
Table S3. Recrudescence of PB K13 and UBP-1 mutants as compared to wild-type in infected mice treated with ART at 80 mg/kg.
		Recrudescence (Parasitaemia)
		1804WT			G1980V2721F UBP-1			G1957F458I				G1979Y505H				G1989M488I				G2025R551T
	Day	M0	M1	M2	M0	M1	M2	M0	M1	M2	M3	M0	M1	M3	M4	M0	M1	M2	M3	M0	M1	M2	M3
	0	-	-	-	-	-	-	-	-	-	-	-	-	-	-	-	-	-	-	-	-	-	-
	1	-	-	-	-	-	-	-	-	-	-	-	-	-	-	-	-	-	-	-	-	-	-
	2	-	-	-	-	-	-	-	-	-	-	-	-	-	-	-	-	-	-	-	-	-	-
	3	-	-	-	-	-	-	-	-	-	-	-	-	-	-	-	-	-	-	-	-	-	-
	4	-	-	-	-	-	-	-	-	-	-	-	-	-	-	-	-	-	-	-	-	-	-
	5	-	-	-	-	-	-	-	-	-	-	-	-	-	-	-	-	-	-	-	-	-	-
	6	-	-	-	-	-	-	-	-	-	-	-	-	-	-	-	-	-	-	+(0.14)	-	-	+(0.21)
	7	-	-	-	-	-	-	-	-	-	-	-	-	-	-	-	-	-	-	+(0.31)	+(0.25)	+(0.35)	+(0.67)
	8	-	-	-	-	-	-	-	-	-	-	-	-	-	-	+(0.25)	-	+(0.11)	-	+(0.99)	+(0.77)	+(0.78)	+(1.48)
	9	-	-	-	-	-	-	-	-	-	-	-	-	-	-	+(0.8)	+(0.15)	+(0.99)	+(0.35)	+(1.88)	+(1.55)	+(1.63)	+(2.33)
	10	-	-	-	-	-	-	-	-	-	-	-	-	-	-	+(2.23)	+(0.65)	+(2.5)	+(1.12)	+(2.89)	+(3.23)	+(2.53)	+(3.93)
	11	-	-	-	-	-	-	-	-	-	-	+(0.2)	-	-	+(0.11)	+(4.23)	+(2.23)	+(4.5)	+(3.23)		+(4.23)	+(3.43)
	12	-	-	-	-	-	-	-	-	-	-	+(1.56)	-	-	+(1.23)		+(4.28)		+(5.99)
	13	-	-	-	+(0.15)	+(0.21)	+(0.21)	-	-	-	+(0.14)	+(4.53)	+(0.35)	+(0.18)	+(3.87)
	14	-	-	-	+ (1.0)	+ (1.3)	+ (1.3)	-	+(0.34)	-	+(1.6)		+(1.8)	+(1.23)
	15	-	-	-	+ (3.5)	+(3.9)	+(3.9)	-	+(1.7)	-	+(4.17)		+(5.23)	+(4.56)
	16	-	-	-				-	+(3.97)	-
	17	-	-	-				-		-
Groups of three or four mice (M0-M4) were infected with ~106 parasites on Day 0 and treated from 3 hours with ART at 80 mg/kg as indicated by arrows. A recrudescent event was recorded as – for negative smears or + with associated parasitemia (% infected erythrocytes). Refers to Fig. 3B.
