# Supplementary material for: Plasmodium berghei K13 Mutations Mediate In Vivo Artemisinin Resistance That Is Reversed by Proteasome Inhibition
Source: mBio. 2020 Nov 10;11(6):e02312-20. doi: 10.1128/mBio.02312-20 (PMC7667033; doi:10.1128/mBio.02312-20)
Supplement: TABLE S4 [file mBio.02312-20-st004.xlsx]

## Sheet: Sheet1
Table S4. ∑FIC50 values for DHA and EY5-125 drug combination ratios in the 1804WT, G1989M488I and G2025R551T lines.
	∑FIC50
	1804WT	G1989M488I	G2025R551T
DHA 100%	1	1	1
DHA 80% : EY5-125 20%	0.56	0.66	0.62
DHA 60% : EY5-125 40%	0.45	0.51	0.46
DHA 40% : EY5-125 60%	0.4	0.44	0.37
DHA 20% : EY5-125 80%	0.28	0.33	0.29
EY5-125 100%	1	1	1
∑FIC50 values are derived from FIC50 data as plotted in Fig. 5C.
